# Supplementary material for: Genetic diversity, population structure, and effective population size in two yellow bat species in south Texas
Source: PeerJ. 2020 Nov 18;8:e10348. doi: 10.7717/peerj.10348 (PMC7680031; doi:10.7717/peerj.10348)
Supplement: Supplemental Information 1 — Alignment used for minimum spanning haplotype network of unique COI sequences from Dasypterus i. floridanus (Dinf) and D. i. intermedius (Dini) individuals from this study and from GenBank. [file peerj-08-10348-s001.nexus]

#NEXUS
[ Title ]
begin taxa;
       dimensions ntax=17;
       taxlabels
             Dini_1
             Dinf_10
             Dinf_8
             Dinf_9
             Dinf_2
             Dinf_1
             Dinf_6
             Dinf_5
             Dinf_3
             Dinf_4
             Dinf_7
             Dini_4
             Dini_5
             Dini_2
             Dini_3
             Dini_6
             Dini_7
;
end;
begin characters;
       dimensions nchar=554;
       format missing=? gap=- matchchar=. datatype=nucleotide;
       matrix

Dini_1
-CCCTAAGTCTCCTAATTCGAGCCGAGTTAGGTCAACCAGGCGCTCTTCTCGGAGATGAT
CAGATCTACAATGTGATTGTCACTGCCCATGCATTTGTAATAATTTTCTTTATGGTAATA
CCTATTATAATTGGAGGCTTTGGTAACTGATTAGTGCCTTTAATAATTGGGGCTCCAGAT
ATAGCATTTCCCCGAATAAATAATATAAGCTTTTGACTCCTCCCCCCCTCATTTCTACTA
TTACTAGCATCTTCAATGGTAGAAGCAGGGGCAGGAACAGGTTGAACAGTCTATCCACCC
TTAGCGGGAAACCTAGCTCACGCTGGAGCATCTGTTGATTTAACTATCTTTTCGTTACAT
CTAGCAGGTGTTTCCTCTATTCTAGGTGCTATTAACTTTATTACGACTATCATTAACATA
AAACCCCCTGCTCTATCCCAATACCAAACACCTTTGTTTGTCTGATCTGTGCTTATTACG
GCCGTTTTACTTTTACTTTCTCTTCCTGTATTAGCTGCTGGAATTACCATACTACTAACG
GACCGAAA------

Dinf_10
----TAAGTCTTCTAATTCGAGCTGAATTGGGACAGCCAGGCGCTCTTCTGGGGGACGAT
CAGATTTATAACGTGATTGTAACTGCTCATGCGTTTGTAATAATTTTTTTCATGGTTATA
CCTATTATAATTGGAGGCTTTGGTAACTGGCTAGTGCCTCTAATAATTGGGGCTCCAGAC
ATGGCATTCCCCCGAATAAATAATATAAGTTTTTGACTCCTTCCTCCTTCATTCCTACTA
TTATTAGCATCTTCCATAGTAGAAGCCGGGGCAGGAACAGGTTGGACAGTTTATCCGCCT
TTAGCAGGAAACCTAGCTCACGCTGGGGCATCTGTTGATTTAACTATTTTCTCATTACAT
TTAGCAGGTGTTTCCTCTATTCTAGGCGCTATTAATTTTATTACAACTATTATTAACATA
AAACCCCCTGCTTTATCCCAATACCAAACACCTCTGTTTGTCTGGTCTGTACTTATTACA
GCTGTTTTACTTTTACTATCTCTTCCTGTATTAGCTGCAGGGATTACAATATTATTAACA
GATCGAAATTTAAA

Dinf_8
GCCCTAAGTCTTCTAATTCGAGCTGAATTGGGACAGCCAGGCGCTCTTTTGGGGGACGAT
CAGATTTATAACGTGATTGTAACTGCTCATGCGTTTGTAATAATTTTTTTCATGGTTATA
CCTATTATAATTGGAGGCTTTGGTAACTGGCTAGTGCCTCTAATAATTGGGGCTCCAGAC
ATGGCATTCCCCCGAATAAATAATATAAGTTTTTGACTCCTTCCTCCTTCATTCCTACTA
TTACTAGCATCTTCCATAGTAGAAGCCGGGGCAGGAACAGGTTGGACAGTTTATCCGCCT
TTAGCAGGAAACCTAGCTCACGCTGGGGCATCTGTTGATTTAACTATTTTCTCATTACAT
TTAGCAGGTGTTTCCTCTATTCTAGGCGCTATTAATTTTATTACAACTATTATTAACATA
AAACCCCCTGCTTTATCCCAATACCAAACACCTCTGTTTGTCTGGTCTGTACTTATTACA
GCTGTTTTACTTTTACTATCTCTTCCTGTATTAGCTGCAGGGATTACAATATTATTAACA
GATCGAAATTTAAA

Dinf_9
GCCCTAAGTCTTCTAATTCGAGCTGAATTGGGACAGCCAGGCGCTCTTCTGGGGGACGAT
CAGATTTATAACGTGATTGTAACTGCTCATGCGTTTGTAATAATTTTTTTCATGGTTATA
CCTATTATAATTGGAGGCTTTGGTAACTGGCTAGTGCCTCTAATAATTGGGGCTCCAGAC
ATGGCATTCCCCCGAATAAATAATATAAGTTTTTGACTCCTTCCTCCTTCATTCCTACTA
TTATTAGCATCTTCCATAGTAGAAGCCGGGGCAGGAACAGGTTGGACAGTTTATCCGCCT
TTAGCAGGAAACCTAGCTCACGCTGGGGCATCTGTTGATTTAACTATTTTCTCATTACAT
TTAGCAGGTGTTTCCTCTATTCTAGGCGCTATTAATTTTATTACAACTATTATTAACATA
AAACCCCCTGCTTTATCCCAATACCAAACACCTCTGTTTGTCTGGTCTGTACTTATTACA
GCTGTTTTACTTTTACTATCTCTTCCTGTATTAGCTGCAGGGATTACAATATTATTAACA
GATCGAAATTTAAA

Dinf_2
GCCCTAAGTCTTCTAATTCGAGCTGAATTGGGACAGCCAGGCGCTCTTCTGGGGGACGAT
CAGATTTATAACGTGATTGTAACTGCTCATGCGTTTGTAATAATTTTTTTCATGGTTATA
CCTATTATAATTGGAGGCTTTGGTAACTGGCTAGTGCCTCTAATAATTGGGGCTCCAGAC
ATGGCATTCCCCCGAATAAATAATATAAGTTTTTGACTCCTTCCTCCTTCATTCCTACTA
TTACTAGCATCTTCCATAGTAGAAGCCGGGGCAGGAACAGGTTGGACAGTTTATCCGCCT
TTAGCAGGAAACCTAACTCACGCTGGGGCATCTGTTGATTTAACTATTTTCTCATTACAT
TTAGCAGGTGTTTCCTCTATTCTAGGCGCTATTAATTTTATTACAACTATTATTAACATA
AAACCCCCTGCTTTATCCCAATACCAAACACCTCTGTTTGTCTGGTCTGTACTTATTACA
GCTGTTTTACTTTTACTATCTCTTCCTGTATTAGCTGCAGGGATTACAATATTATTAACA
GATCGAAATTTAAA

Dinf_1
GCCCTAAGTCTTCTAATTCGAGCTGAATTGGGACAGCCAGGCGCTCTTCTGGGGGACGAT
AAGATTTATAACGTGATTGTAACTGCTCATGCGTTTGTAATAATTTTTTTCATGGTTATA
CCTATTATAATTGGAGGCTTTGGTAACTGGCTAGTGCCTCTGATAATTGGGGCTCCAGAC
ATGGCATTCCCCCGAATAAATAATATAAGTTTTTGACTCCTTCCTCCTTCATTCCTACTA
TTACTAGCATCTTCCATAGTAGAAGCCGGGGCAGGAACAGGTTGGACAGTTTATCCGCCT
TTAGCAGGAAACCTAGCTCACGCTGGGGCATCTGTTGATTTAACTATTTTCTCATTACAT
TTAGCAGGTGTTTCCTCTATTCTAGGCGCTATTAATTTTATTCCAACTATTATTAACATA
AAACCCCCTGCTTTATCCCAATACCAGACACCTCTGTTTGTCTGGTCTGTACTTATTACA
GCTGTTCTACTTTTACTATCTCTTCCTGTATTAGCTGCAGGGATTACAATATTATTAACA
GATCGAAATTTAAA

Dinf_6
GCCCTAAGTCTTCTAATTCGAGCTGAATTGGGACAGCCAGGCGCTCTTCTGGGGGACGAT
CAGATTTATAACGTGATTGTAACTGCTCATGCGTTTGTAATAATTTTTTTCATGGTTATA
CCTATTATAATTGGAGGCTTTGGTAACTGGCTAGTGCCTCTAATAATTGGGGCTCCAGAC
ATGGCATTCCCCCGAATAAATAATATAAGTTTTTGACTCCTTCCTCCTTCATTCCTACTA
TTACTAGCATCTTCCATAGTAGAAGCCGGGGCAGGAACAGGTTGGACAGTTTATCCGCCT
TTAGCAGGAAACCTAGCTCACGCTGGGGCATCTGTTGATTTAACTATTTTCTCGTTACAT
TTAGCAGGTGTTTCCTCTATTCTAGGCGCTATTAATTTTATCACAACTATTATTAACATA
AAACCCCCTGCTTTATCCCAATACCAAACACCTCTGTTTGTCTGGTCTGTACTTATTACA
GCTGTTTTACTTTTACTATCTCTTCCTGTATTAGCTGCAGGGATTACAATATTATTAACA
GATCGAAATTTAAA

Dinf_5
GCCCTAAGTCTTCTAATTCGAGCTGAATTGGGACAGCCAGGCGCTCTTCTGGGGGACGAT
CAGATTTATAACGTGATTGTAACTGCTCATGCGTTTGTAATAATTTTTTTCATGGTTATA
CCTATTATAATTGGAGGCTTTGGTAACTGGCTAGTGCCTCTAATAATTGGGGCTCCAGAC
ATGGCATTCCCCCGAATAAATAATATAAGTTTTTGACTCCTTCCTCCTTCATTCCTACTA
TTACTAGCATCTTCCATAGTAGAAGCCGGGGCAGGAACAGGTTGGACAGTTTATCCGCCT
TTAGCAGGAAACCTAGCTCACGCTGGGGCATCTGTTGATTTAACTATTTTCTCATTACAT
TTAGCAGGTGTTTCCTCTATTTTAGGCGCTATTAATTTTATTACAACTATTATTAACATA
AAACCCCCTGCTTTATCCCAATACCAAACACCTCTGTTTGTCTGGTCTGTACTTATTACA
GCTGTTTTACTTTTACTATCTCTTCCTGTATTAGCTGCAGGGATTACAATATTATTAACA
GATCGAAATTTAAA

Dinf_3
GCCCTAAGTCTTCTAATTCGAGCTGAATTGGGACAGCCAGGCGCTCTTCTGGGGGACGAT
CAGATTTATAACGTGATTGTAACTGCTCATGCGTTTGTAATAATTTTTTTCATGGTTATA
CCTATTATAATTGGAGGCTTTGGTAACTGGCTAGTGCCTCTAATAATTGGGGCTCCAGAC
ATGGCATTCCCCCGAATAAATAATATAAGTTTTTGACTCCTTCCTCCTTCATTCCTACTA
TTACTAGCATCTTCCATAGTAGAAGCCGGGGCAGGAACAGGTTGGACAGTTTATCCGCCT
TTAGCAGGAAACCTAGCTCACGCTGGGGCATCTGTTGATTTAACTATTTTCTCATTACAT
TTAGCAGGTGTTTCCTCTATTCTAGGCGCTATTAATTTTATTACAACTATTATTAACATA
AAACCCCCTGCTTTATCCCAATACCAAACACCTCTGTTTGTCTGGTCTGTACTTATTACA
GCTGTTTTACTTTTACTATCTCTTCCTGTATTAGCTGCAGGGATTACAATATTATTAACA
GATCGAAATTTAAA

Dinf_4
GCCCTAAGTCTTCTAATTCGAGCTGAATTGGGACAGCCAGGCGCTCTTCTGGGGGACGAT
CAGATTTATAACGTGATTGTAACTGCTCATGCGTTTGTAATAATTTTTTTCATGGTTATA
CCTATTATAATTGGAGGCTTTGGTAACTGGCTAGTGCCTCTAATAATTGGGGCTCCAGAC
ATGGCATTCCCCCGAATAAATAATATAAGTTTTTGACTCCTTCCTCCTTCATTCCTACTA
TTACTAGCATCTTCCATAGTAGAAGCCGGGGCAGGAACAGGTTGGACAGTTTATCCGCCT
TTAGCAGGAAACCTAGCTCACGCTGGGGCATCTGTTGATTTAACTATTTTCTCATTACAT
TTAGCAGGTGTTTCCTCTATTCTAGGCGCTATTAATTTTATTACAACTATTATTAACATA
AAACCCCCTGCTTTATCCCAATACCAGACACCTCTGTTTGTCTGGTCTGTACTTATTACA
GCTGTTTTACTTTTACTATCTCTTCCTGTATTAGCTGCAGGGATTACAATATTATTAACA
GATCGAAATTTAAA

Dinf_7
GCCCTAAGTCTTCTAATTCGAGCTGAATTGGGACAGCCAGGCGCTCTTCTGGGGGACGAT
CAGATTTATAACGTGATTGTAACTGCTCATGCGTTTGTAATAATTTTTTTCATGGTTATA
CCTATTATAATTGGAGGCTTTGGTAACTGGCTAGTGCCTCTAATAATTGGGGCTCCAGAC
ATGGCATTCCCCCGAATAAATAATATAAGTTTTTGACTCCTTCCTCCTTCATTCCTACTA
TTACTAGCATCTTCCATAGTAGAAGCCGGGGCAGGAACAGGTTGGACAGTTTATCCGCCT
TTAGCAGGAAACCTAGCTCACGCTGGGGCATCTGTTGATTTAACTATTTTCTCGTTACAT
TTAGCAGGTGTTTCCTCTATTCTAGGCGCTATTAATTTTATTACAACTATTATTAACATA
AAACCCCCTGCTTTATCCCAATACCAAACACCTCTGTTTGTCTGGTCTGTACTTATTACA
GCTGTTTTACTTTTACTATCTCTTCCTGTATTAGCTGCAGGGATTACAATATTATTAACA
GATCGAAATTTAAA

Dini_4
-CCCTAAGTCTCCTGATTCGAGCCGAGTTAGGTCAACCAGGCGCTCTTCTCGGAGACGAT
CAGATCTACAATGTGATTGTCACTGCCCATGCATTTGTAATAATTTTCTTTATGGTAATA
CCTATTATAATTGGAGGCTTTGGTAACTGATTAGTGCCTTTAATAATTGGGGCTCCAGAT
ATAGCATTTCCCCGAATAAATAATATAAGCTTTTGACTCCTCCCCCCCTCATTTCTACTA
TTACTAGCATCTTCAATGGTAGAAGCAGGGGCAGGTACAGGTTGAACAGTCTATCCACCC
TTAGCGGGAAACCTAGCTCACGCTGGAGCATCTGTTGATTTAACTATCTTTTCATTACAT
TTAGCAGGTGTTTCCTCTATTCTAGGCGCTATTAACTTTATTACGACTATCATTAACATA
AAACCCCCTGCTCTATCCCAATACCAAACACCTTTGTTTGTCTGATCTGTGCTTATTACG
GCCGTTTTACTTTTACTTTCTCTTCCTGTATTAGCTGCTGGAATTACCATACTACTAACG
GACCGAAA------

Dini_5
-CCCTAAGTCTCCTGATTCGAGCCGAGTTAGGTCAACCAGGCGCTCTTCTCGGAGATGAT
CAGATCTACAATGTGATTGTCACTGCCCATGCATTTGTAATAATTTTCTTTATGGTAATA
CCTATTATAATTGGAGGCTTTGGTAACTGATTAGTGCCTTTAATAATTGGGGCTCCAGAT
ATAGCATTTCCCCGAATAAATAATATAAGCTTTTGACTCCTCCCCCCCTCATTTCTACTA
TTACTAGCATCTTCAATGGTAGAAGCAGGGGCAGGAACAGGTTGAACAGTCTATCCACCC
TTAGCGGGAAACCTAGCTCACGCTGGAGCATCTGTTGATTTAACTATCTTTTCGTTACAT
CTAGCAGGTGTTTCCTCTATTCTAGGTGCTATTAACTTTATTACGACTATCATTAACATA
AAACCCCCTGCTCTATCCCAATACCAAACACCTTTGTTTGTCTGATCTGTGCTTATTACG
GCCGTTTTACTTTTACTTTCTCTTCCTGTATTAGCTGCTGGAATTACCATACTACTAACG
GACCGAAA------

Dini_2
-CCCTAAGTCTCCTAATTCGAGCCGAGTTAGGTCAACCAGGCGCTCTTCTCGGAGATGAT
CAGATCTACAATGTGATTGTCACTGCCCATGCATTTGTAATAATTTTCTTTATGGTAATA
CCTATTATAATTGGAGGCTTTGGTAACTGATTAGTGCCTTTAATAATTGGGGCTCCAGAT
ATAGCATTTCCCCGAATAAATAATATAAGCTTTTGACTCCTCCCCCCCTCATTTCTACTA
TTACTAGCATCTTCAATGGTAGAAGCAGGGGCAGGTACAGGTTGAACAGTCTATCCACCC
TTAGCGGGAAACCTAGCTCACGCTGGAGCATCTGTTGATTTAACTATCTTTTCGTTACAT
CTAGCAGGTGTTTCCTCTATTCTAGGTGCTATTAACTTTATTACGACTATCATTAACATA
AAACCCCCTGCTCTATCCCAATACCAAACACCTTTGTTTGTCTGATCTGTGCTTATTACG
GCCGTTTTACTTTTACTTTCTCTTCCTGTATTAGCTGCTGGAATTACCATACTACTAACG
GACCGAAA------

Dini_3
-CCCTAAGTCTCCTGATTCGAGCCGAGTTAGGTCAACCAGGCGCTCTTCTCGGAGACGAT
CAGATCTACAATGTGATTGTCACTGCCCATGCATTTGTAATAATTTTCTTTATGGTAATA
CCTATTATAATTGGAGGCTTTGGTAACTGATTAGTGCCTTTAATAATTGGGGCTCCAGAT
ATAGCATTTCCCCGAATAAATAATATAAGCTTTTGACTCCTCCCCCCCTCATTTCTACTA
TTACTAGCATCTTCAATGGTAGAAGCAGGGGCAGGAACAGGTTGAACAGTCTATCCACCC
TTAGCGGGAAACCTAGCTCACGCTGGAGCATCTGTTGATTTAACTATCTTTTCATTACAT
CTAGCAGGTGTTTCCTCTATTCTAGGTGCTATTAACTTTATTACGACTATCATTAACATA
AAACCCCCTGCTCTATCCCAATACCAAACACCTTTGTTTGTCTGATCTGTGCTTATTACG
GCCGTTTTACTTTTACTTTCTCTTCCTGTATTAGCTGCTGGAATTACCATACTACTAACG
GACCGAAA------

Dini_6
-CCCTAAGTCTCCTGATTCGAGCCGAGTTAGGTCAACCAGGTGCTCTTCTCGGAGACGAT
CAGATCTACAATGTGATTGTCACTGCCCATGCATTTGTAATAATTTTCTTTATGGTAATA
CCTATTATAATTGGAGGCTTTGGCAACTGATTAGTGCCTTTAATAATTGGGGCTCCAGAT
ATAGCATTTCCCCGAATAAATAATATAAGCTTTTGACTCCTCCCCCCCTCATTTCTACTA
TTACTAGCATCTTCAATGGTAGAAGCAGGGGCAGGAACAGGTTGAACAGTCTATCCACCC
TTAGCGGGAAACCTAGCTCACGCTGGAGCATCTGTTGATTTAACTATCTTTTCATTACAT
CTAGCAGGTGTTTCCTCTATTCTAGGTGCTATTAACTTTATTACGACTATCATTAACATA
AAACCCCCTGCTCTATCCCAATACCAAACACCTTTATTTGTCTGATCTGTGCTTATTACG
GCCGTTTTACTTTTACTTTCTCTTCCTGTATTAGCTGCTGGAATTACCATACTACTAACG
GACCGAAA------

Dini_7
-CCCTAAGTCTCCTGATTCGAGCCGAGTTAGGTCAACCAGGTGCTCTTCTCGGAGATGAT
CAGATCTACAATGTGATTGTCACTGCCCATGCATTTGTAATAATTTTCTTTATGGTAATA
CCTATTATAATTGGAGGCTTTGGCAACTGATTAGTGCCTTTAATAATTGGGGCTCCAGAT
ATAGCATTTCCCCGAATAAATAATATAAGCTTTTGACTCCTCCCCCCCTCATTTCTACTA
TTACTAGCATCTTCAATGGTAGAAGCAGGGGCAGGAACAGGTTGAACAGTCTATCCACCC
TTAGCGGGAAACCTAGCTCACGCTGGAGCATCTGTTGATTTAACTATCTTTTCATTACAT
CTAGCAGGTGTTTCCTCTATTCTAGGTGCTATTAACTTTATTACGACTATCATTAACATA
AAACCCCCTGCTCTATCCCAATACCAAACACCTTTATTTGTCTGATCTGTGCTTATTACG
GCCGTTTTACTTTTACTTTCTCTTCCTGTATTAGCTGCTGGAATTACCATACTACTAACG
GACCGAAA------

;
end;
